# Supplementary material for: A Technology-Driven, Healthcare-Based Intervention to Improve Family Beverage Choices: Results from a Pilot Randomized Trial in the United States
Source: Nutrients. 2023 Apr 29;15(9):2141. doi: 10.3390/nu15092141 (PMC10181264; doi:10.3390/nu15092141)
Supplement: Supplementary file 1 [file nutrients-15-02141-s001.zip]

Archive with 1 entries (1 files):
- nutrients-2301753-supplementary.pdf
